# Supplementary material for: Fluorinated Benzofuran and Dihydrobenzofuran as Anti-Inflammatory and Potential Anticancer Agents
Source: Int J Mol Sci. 2023 Jun 20;24(12):10399. doi: 10.3390/ijms241210399 (PMC10299677; doi:10.3390/ijms241210399)
Supplement: Supplementary file 1 [file ijms-24-10399-s001.zip]

Archive with 1 entries (1 files):
- ijms-2433788-supplementary.pdf
